# Supplementary material for: Prevalence and risk factors for post-investigation colorectal cancer (“interval cancer”) after computed tomographic colonography: protocol for a systematic review
Source: Syst Rev. 2017 Feb 21;6:36. doi: 10.1186/s13643-017-0432-8 (PMC5320676; doi:10.1186/s13643-017-0432-8)
Supplement: Additional file 2: — Extraction Sheet for PICRC systematic review. Description: Extraction sheet to be used by two independent authors to collate data from eligible studies. (XLSX 10 kb) [file 13643_2017_432_MOESM2_ESM.xlsx]

## Sheet: Sheet1
Author	Year	Title	Journal		Study design	Population		# patients	Age			# of each gender		How were pts identified	Timeframe of study (mth/year-mth/year)	Number of sites	Nation / region	Purgation (if dose of GG >50 ml than count as purgation)				Scanner type	Reconstruction interval	Dose kVp	Dose mAs	Faecal Tagging? Agent?		IV contrast?	Anti-spasmodic?		Number of radiologists	Experience of readers?			Main reading strategy	CAD used?	Follow-up (months)			# lost to f/up	# CTC	total # true cancers diagnosed	Location of DETECTED cancers (segment and number)
							If Mixed: % sympt		min	max	mean [or median]	male	female					yes/no	Agent 1	Agent 2	Diet restriction?											# cases	years (mean)	colonoscopy validated?			Mean [or median]	Min	Max				rectum	sigmoid	DC	SF	TC	HF	AC
[truncated: 12 more columns]
