# Supplementary material for: Prevalence and risk factors for post-investigation colorectal cancer (“interval cancer”) after computed tomographic colonography: protocol for a systematic review
Source: Syst Rev. 2017 Feb 21;6:36. doi: 10.1186/s13643-017-0432-8 (PMC5320676; doi:10.1186/s13643-017-0432-8)
Supplement: Additional file 3: — Newcastle-Ottawa Scale modified for CT Colonography. Description: Modified Newcastle-Ottawa Scale for CT colonography to assess quality of studies eligible for this systematic review. (XLSX 11 kb) [file 13643_2017_432_MOESM3_ESM.xlsx]

## Sheet: Sheet1
Newcastle-Ottawa Scale modified for CT Colonography
SELECTION (max 3 stars overall)
Representativeness (max 1 star)
1	Truly representative of the population undergoing CTC in clinical practice (1 star)
2	Somewhat representative of the population undergoing CTC in clinical practice (1 star)
3	Selected group of patients (no stars)
4	Not described (no stars)
Ascertainment of CTC result
5	Records review (PACS / RIS / etc) (1 star)
6	Physician reported result (no stars)
7	Patient reported result (no stars)
8	Not described (no stars)
True disease status was unknown prior to study entry (e.g. did not solely enroll patients with known cancer)
9	Yes (1 star)
10	No (no stars)
COMPARABILITY (max 2 stars)
11	CTC interpreted blinded to other diagnostic information (1 star)
12	CTC was conducted in standard fashion for all groups of patients (1 star)
OUTCOME (max 3 stars)
Assessment of post-CTC CRC status
13	Independent blind assessment (1 star)
14	Record linkage e.g. to registry (1 star)
15	Search of local database (no stars)
16	Self report (no stars)
17	No description (no stars)
Length of follow-up
18	36 months or more (1 star)
19	Less than 36 months (no stars)
Adequacy of follow-up
20	Complete (1 star)
21	Small numbers lost, unlikely to introduce bias, defined as <10% (1 star)
22	Follow up rate 10% or more (no stars)
23	Not described (no stars)
